# Supplementary material for: Keratin Dynamics and Spatial Distribution in Wild-Type and K14 R125P Mutant Cells—A Computational Model
Source: Int J Mol Sci. 2020 Apr 9;21(7):2596. doi: 10.3390/ijms21072596 (PMC7177522; doi:10.3390/ijms21072596)
Supplement: Supplementary file 1 [file ijms-21-02596-s001.zip]

Archive with 5 entries (4 files):
- supplementary_material/
- supplementary_material/MovS1.avi
- supplementary_material/MovS2.avi
- supplementary_material/MovS3.avi
- supplementary_material/MovS3CytD.avi
